# Supplementary material for: The resin bee subgenus Ranthidiellum in Thailand (Megachilidae, Anthidiini): nesting biology, cleptoparasitism by Stelis, and new species
Source: Zookeys. 2021 Apr 15;1031:161–82. doi: 10.3897/zookeys.1031.57836 (PMC8062381; doi:10.3897/zookeys.1031.57836)
Supplement: XML Treatment for Subgenus Ranthidiellum [file zookeys.1031.57836-treatment1.xml]

<!DOCTYPE tp:taxon-treatment
  PUBLIC "-//TaxonX//DTD Taxonomic Treatment Publishing DTD v0 20100105//EN" "tax-treatment-NSO.dtd">
<tp:taxon-treatment xmlns:tp="http://www.plazi.org/taxpub"><tp:treatment-meta><kwd-group><label>Taxon classification</label><kwd><named-content xmlns:xlink="http://www.w3.org/1999/xlink" content-type="kingdom">Animalia</named-content></kwd><kwd><named-content xmlns:xlink="http://www.w3.org/1999/xlink" content-type="order">Hymenoptera</named-content></kwd><kwd><named-content xmlns:xlink="http://www.w3.org/1999/xlink" content-type="family">Megachilidae</named-content></kwd></kwd-group><mixed-citation publication-type="journal"><person-group><name><surname>Nalinrachatakan</surname><given-names>Pakorn</given-names></name><name><surname>Traiyasut</surname><given-names>Prapun</given-names></name><name><surname>Khongnak</surname><given-names>Anupong</given-names></name><name><surname>Muangkam</surname><given-names>Manop</given-names></name><name><surname>Ascher</surname><given-names>John S.</given-names></name><name><surname>Warrit</surname><given-names>Natapot</given-names></name></person-group><article-title>The resin bee subgenus <tp:taxon-name><tp:taxon-name-part taxon-name-part-type="genus" reg="Anthidiellum"/><tp:taxon-name-part taxon-name-part-type="subgenus" reg="Ranthidiellum">Ranthidiellum</tp:taxon-name-part></tp:taxon-name> in Thailand (<tp:taxon-name><tp:taxon-name-part taxon-name-part-type="family">Megachilidae</tp:taxon-name-part></tp:taxon-name>, <tp:taxon-name><tp:taxon-name-part taxon-name-part-type="tribe">Anthidiini</tp:taxon-name-part></tp:taxon-name>): nesting biology, cleptoparasitism by <italic><tp:taxon-name><tp:taxon-name-part taxon-name-part-type="genus" reg="Stelis">Stelis</tp:taxon-name-part></tp:taxon-name></italic>, and new species</article-title><source>Zookeys</source><day>15</day><month>4</month><year>2021</year><volume>1031</volume><fpage>161</fpage><lpage>182</lpage><pub-id pub-id-type="doi">10.3897/zookeys.1031.57836</pub-id></mixed-citation></tp:treatment-meta><tp:nomenclature><tp:taxon-name><object-id xmlns:xlink="http://www.w3.org/1999/xlink" content-type="arpha" xlink:type="simple">1A86F2B0-FED8-544D-BEF0-A9161748AC5A</object-id>
              <tp:taxon-name-part taxon-name-part-type="infraspecific-rank">Subgenus</tp:taxon-name-part>
              <tp:taxon-name-part taxon-name-part-type="subgenus" reg="Ranthidiellum">Ranthidiellum</tp:taxon-name-part>
            </tp:taxon-name><tp:taxon-authority>Pasteels, 1969</tp:taxon-authority><tp:nomenclature-citation-list><tp:nomenclature-citation><tp:taxon-name>
                  <tp:taxon-name-part taxon-name-part-type="genus" reg="Anthidiellum">Anthidiellum</tp:taxon-name-part> (<tp:taxon-name-part taxon-name-part-type="subgenus" reg="Ranthidiellum">Ranthidiellum</tp:taxon-name-part>)</tp:taxon-name><comment>Pasteels, 1969: 48. Type species: <tp:taxon-name><tp:taxon-name-part taxon-name-part-type="genus" reg="Protoanthidium">Protoanthidium</tp:taxon-name-part> <tp:taxon-name-part taxon-name-part-type="species" reg="rufomaculatum">rufomaculatum</tp:taxon-name-part></tp:taxon-name> Cameron, 1902, by original designation. [other aspects of type designation discussed in <xref ref-type="bibr" rid="B16">Michener and Griswold (1994)</xref>]</comment></tp:nomenclature-citation><tp:nomenclature-citation><tp:taxon-name>
                  <tp:taxon-name-part taxon-name-part-type="genus" reg="Anthidiellum">Anthidiellum</tp:taxon-name-part> (<tp:taxon-name-part taxon-name-part-type="subgenus" reg="Rhanthidiellum">Rhanthidiellum</tp:taxon-name-part>)</tp:taxon-name><comment>Pasteels, 1972: 102, unjustified emendation of <tp:taxon-name><tp:taxon-name-part taxon-name-part-type="genus" reg="Ranthidiellum">Ranthidiellum</tp:taxon-name-part></tp:taxon-name> Pasteels, 1969.</comment></tp:nomenclature-citation></tp:nomenclature-citation-list></tp:nomenclature><tp:treatment-sec sec-type="diagnosis" id="SECID0EJCAE"><title>Diagnosis.</title><p>Moderate size (around 7–10 mm); clypeus subtriangular as frontoclypeal suture curved upwards; subantennal suture arcuate; eyes convergent ventrally; preoccipital margin round, not carinate; pronotal lobe raised, extended, and lamellated; omaular carina complete to the ventral region of thorax; scutellum and axilla large, margin translucent; propodeum without dimple; abdomen appears oval, shiny with reddish, orangish, or ferruginous extended.</p><p><bold><italic>Female</italic>:</bold> mandible apically broad, about 1.5× wider than base, with four small teeth; hind basitarsus enlarged; abdomen oval shaped, longer than wide, gradually smaller from third segment; T6 margin subtruncate, shield-like; S6 simple.</p><p><bold><italic>Male</italic>:</bold> mandible tridentate, apex not wide as in female; T6 with apical transverse border; T7 short with median spine; S4 marginally with transparent membrane; S5 indented with black comb; gonoforceps bifid.</p></tp:treatment-sec><ref-list><ref id="B16"><mixed-citation xmlns:xlink="http://www.w3.org/1999/xlink" xlink:type="simple"><person-group><name name-style="western"><surname>Michener</surname><given-names>CD</given-names></name><name name-style="western"><surname>Griswold</surname><given-names>TL</given-names></name></person-group> (<year>1994</year>) <article-title>The Classification of Old World <tp:taxon-name><tp:taxon-name-part taxon-name-part-type="tribe">Anthidiini</tp:taxon-name-part></tp:taxon-name> (<tp:taxon-name><tp:taxon-name-part taxon-name-part-type="order">Hymenoptera</tp:taxon-name-part></tp:taxon-name>, <tp:taxon-name><tp:taxon-name-part taxon-name-part-type="family">Megachilidae</tp:taxon-name-part></tp:taxon-name>).</article-title><source>The University of Kansas science bulletin</source><volume>55</volume>: <fpage>299</fpage>–<lpage>327</lpage>.</mixed-citation></ref></ref-list></tp:taxon-treatment>
