# Supplementary material for: The resin bee subgenus Ranthidiellum in Thailand (Megachilidae, Anthidiini): nesting biology, cleptoparasitism by Stelis, and new species
Source: Zookeys. 2021 Apr 15;1031:161–82. doi: 10.3897/zookeys.1031.57836 (PMC8062381; doi:10.3897/zookeys.1031.57836)
Supplement: XML Treatment for Anthidiellum (Ranthidiellum) phuchongensis [file zookeys.1031.57836-treatment3.xml]

<!DOCTYPE tp:taxon-treatment
  PUBLIC "-//TaxonX//DTD Taxonomic Treatment Publishing DTD v0 20100105//EN" "tax-treatment-NSO.dtd">
<tp:taxon-treatment xmlns:tp="http://www.plazi.org/taxpub"><tp:treatment-meta><kwd-group><label>Taxon classification</label><kwd><named-content xmlns:xlink="http://www.w3.org/1999/xlink" content-type="kingdom">Animalia</named-content></kwd><kwd><named-content xmlns:xlink="http://www.w3.org/1999/xlink" content-type="order">Hymenoptera</named-content></kwd><kwd><named-content xmlns:xlink="http://www.w3.org/1999/xlink" content-type="family">Megachilidae</named-content></kwd></kwd-group><mixed-citation publication-type="journal"><person-group><name><surname>Nalinrachatakan</surname><given-names>Pakorn</given-names></name><name><surname>Traiyasut</surname><given-names>Prapun</given-names></name><name><surname>Khongnak</surname><given-names>Anupong</given-names></name><name><surname>Muangkam</surname><given-names>Manop</given-names></name><name><surname>Ascher</surname><given-names>John S.</given-names></name><name><surname>Warrit</surname><given-names>Natapot</given-names></name></person-group><article-title>The resin bee subgenus <tp:taxon-name><tp:taxon-name-part taxon-name-part-type="genus" reg="Anthidiellum"/><tp:taxon-name-part taxon-name-part-type="subgenus" reg="Ranthidiellum">Ranthidiellum</tp:taxon-name-part></tp:taxon-name> in Thailand (<tp:taxon-name><tp:taxon-name-part taxon-name-part-type="family">Megachilidae</tp:taxon-name-part></tp:taxon-name>, <tp:taxon-name><tp:taxon-name-part taxon-name-part-type="tribe">Anthidiini</tp:taxon-name-part></tp:taxon-name>): nesting biology, cleptoparasitism by <italic><tp:taxon-name><tp:taxon-name-part taxon-name-part-type="genus" reg="Stelis">Stelis</tp:taxon-name-part></tp:taxon-name></italic>, and new species</article-title><source>Zookeys</source><day>15</day><month>4</month><year>2021</year><volume>1031</volume><fpage>161</fpage><lpage>182</lpage><pub-id pub-id-type="doi">10.3897/zookeys.1031.57836</pub-id></mixed-citation></tp:treatment-meta><tp:nomenclature><tp:taxon-name><object-id xmlns:xlink="http://www.w3.org/1999/xlink" content-type="arpha" xlink:type="simple">5904B6B7-D2B5-558A-A5BE-1527D95038ED</object-id>
              <tp:taxon-name-part taxon-name-part-type="genus" reg="Anthidiellum">Anthidiellum</tp:taxon-name-part> (<tp:taxon-name-part taxon-name-part-type="subgenus" reg="Ranthidiellum">Ranthidiellum</tp:taxon-name-part>) <tp:taxon-name-part taxon-name-part-type="species" reg="phuchongensis">phuchongensis</tp:taxon-name-part><object-id xmlns:xlink="http://www.w3.org/1999/xlink" content-type="zoobank" xlink:type="simple">http://zoobank.org/D7E83FBD-A9BA-4DCC-AEEA-5436A2EE699B</object-id></tp:taxon-name><tp:taxon-authority>Nalinrachatakan &amp; Warrit</tp:taxon-authority><tp:taxon-status xmlns:xlink="http://www.w3.org/1999/xlink" xlink:type="simple">sp. nov.</tp:taxon-status><xref ref-type="fig" rid="F3">Figs 3</xref><xref ref-type="fig" rid="F4">, 4 (left), 5 (left)</xref></tp:nomenclature><tp:treatment-sec sec-type="type locality" id="SECID0EEOAE"><title>Type locality.</title><p>Thailand: Ubon Ratchathani, <abbrev xmlns:xlink="http://www.w3.org/1999/xlink" content-type="institution" xlink:title="Phu Chong Na Yoy National Park" id="ABBRID0EKOAE" xlink:type="simple">PCNYNP</abbrev>, Kaeng Ka Lao [<named-content xmlns:xlink="http://www.w3.org/1999/xlink" content-type="dwc:verbatimCoordinates" xlink:type="simple"><named-content content-type="geo-json" specific-use="{&#34;type&#34;:&#34;Point&#34;,&#34;coordinates&#34;:[105.276958,14.436383]}" id="NCID0ESOAE" xlink:type="simple">14°26'10.98"N 105°16'37.05"E</named-content></named-content>, alt. 322 m]</p></tp:treatment-sec><tp:treatment-sec sec-type="material" id="SECID0EWOAE"><title>Material examined</title><p>6 (5♀, 1♂). <bold><italic>Holotype</italic></bold>: 1♂, emerged from a reared nest on 6<sup>th</sup> Jan. 2020, A. Khongnak &amp; M. Muangkam, (<named-content xmlns:xlink="http://www.w3.org/1999/xlink" content-type="dwc:institutional_code" xlink:type="simple">CUNHM</named-content>: BSRU-AB-0161). <bold><italic>Paratypes</italic></bold>: 3♀, from the same nest as holotype, emerged on 27<sup>th</sup> Dec. 2019 (<named-content xmlns:xlink="http://www.w3.org/1999/xlink" content-type="dwc:institutional_code" xlink:type="simple">CUNHM</named-content>: BSRU-AB-0158), 29<sup>th</sup> Dec. 2019 (<named-content xmlns:xlink="http://www.w3.org/1999/xlink" content-type="dwc:institutional_code" xlink:type="simple">CUNHM</named-content>: BSRU-AB-0159), and 30<sup>th</sup> Dec. 2019 (<named-content xmlns:xlink="http://www.w3.org/1999/xlink" content-type="dwc:institutional_code" xlink:type="simple">CUNHM</named-content>: BSRU-AB-0160).</p></tp:treatment-sec><tp:treatment-sec sec-type="material" id="SECID0EKQAE"><title>Other materials.</title><p>2♀, collected on 5<sup>th</sup> Jan. 2019 (<named-content xmlns:xlink="http://www.w3.org/1999/xlink" content-type="dwc:institutional_code" xlink:type="simple">CUNHM</named-content>: BSRU-AA-6706) and 9<sup>th</sup> Feb. 2019 (<named-content xmlns:xlink="http://www.w3.org/1999/xlink" content-type="dwc:institutional_code" xlink:type="simple">CUNHM</named-content>: BSRU-AA-6936), aerial net, P. Traiyasut et al.</p></tp:treatment-sec><tp:treatment-sec sec-type="diagnosis" id="SECID0EERAE"><title>Diagnosis.</title><p>This new species resembles <italic><tp:taxon-name><tp:taxon-name-part taxon-name-part-type="genus" reg="Anthidiellum">Anthidiellum</tp:taxon-name-part> <tp:taxon-name-part taxon-name-part-type="species" reg="ignotum">ignotum</tp:taxon-name-part></tp:taxon-name></italic> Engel, 2009 in overall appearance, but differs by its dark orangish to reddish integument; facial marks restricted on the frons; black apical bands on all terga except T6, making T6 clearly orangish (Fig. <xref ref-type="fig" rid="F3">3D</xref>), whereas all other females of <italic><tp:taxon-name><tp:taxon-name-part taxon-name-part-type="genus" reg="Ranthidiellum">Ranthidiellum</tp:taxon-name-part></tp:taxon-name></italic> species come with black T6; black hairs on T2, T3, and lateral of T1 and T4; black hind coxa on the upper part with a small black patch around its lower part. Midleg and hindleg covered with black hairs on tibia and basal part of tarsi, making these legs superficially brownish; male S4 gradulus complete.</p><fig id="F3" position="float" orientation="portrait"><object-id xmlns:xlink="http://www.w3.org/1999/xlink" content-type="doi" xlink:type="simple">10.3897/zookeys.1031.57836.figure3</object-id><object-id xmlns:xlink="http://www.w3.org/1999/xlink" content-type="arpha" xlink:type="simple">DCFAC7CF-F4AE-5F0B-89CB-BE40442CC1BD</object-id><label>Figure 3.</label><caption><p>Female of <italic><tp:taxon-name><tp:taxon-name-part taxon-name-part-type="genus" reg="Anthidiellum">Anthidiellum</tp:taxon-name-part> <tp:taxon-name-part taxon-name-part-type="species" reg="phuchongensis">phuchongensis</tp:taxon-name-part></tp:taxon-name></italic> sp. nov. (BSRU-AA-6706) <bold>A</bold> dorsal habitus <bold>B</bold> mandible <bold>C</bold> face <bold>D</bold> metasomal apex <bold>E</bold> metasoma <bold>F</bold> propodeum <bold>G</bold> lateral habitus. Scale bars: 2 mm (<bold>A, G</bold>), 1 mm (<bold>B, D–G</bold>), or 0.5 mm (<bold>C</bold>).</p></caption><graphic xmlns:xlink="http://www.w3.org/1999/xlink" xlink:href="zookeys-1031-161-g003.jpg" position="float" orientation="portrait" xlink:type="simple" id="oo_532064.jpg"><uri content-type="original_file" xlink:type="simple">https://binary.pensoft.net/fig/532064</uri></graphic></fig></tp:treatment-sec><tp:treatment-sec sec-type="description" id="SECID0EMTAE"><title>Description.</title><p><bold>Male holotype</bold>: Body length 8.1 mm, head width 3.3 mm, intertegular distance 2.3 mm, wingspan 19.7 mm.</p><p><bold><italic>Head</italic>.</bold> Orange to red-brown becoming brighter on clypeus and lower part of paraocular area; overall, sparsely covered with copperish-golden hair except black on preoccipital area and around ocelli triangle. Mandible orange, apically black. Maculation pattern showed as darker area, very obscured, similar to <tp:taxon-name><tp:taxon-name-part taxon-name-part-type="genus" reg="Anthidiellum">A.</tp:taxon-name-part> (<tp:taxon-name-part taxon-name-part-type="subgenus" reg="Ranthidiellum">R.</tp:taxon-name-part>) <tp:taxon-name-part taxon-name-part-type="species" reg="ignotum">ignotum</tp:taxon-name-part></tp:taxon-name>: mark on supraclypeal area [expressed as three marginal black dots, obscurely expressed in one dot while more extended for the rest (Fig. <xref ref-type="fig" rid="F4">4G</xref>)], mark along dorsal and posterior orbit, and noticeable large ovoid mark above antennal socket and stripe on ocellar triangle. Clypeus convex and depressed at apex. Clypeal punctures on lateral area coarse, becoming fine, dense, and irregular at median. Mandible apically black. Labrum yellow-orange, with conspicuous large hairs on apical surface. Scape orange to brownish. Pedicels brown. Antennal flagellum brown on 1<sup>st</sup> segment, orange on 2<sup>nd</sup> and 3<sup>rd</sup> segment; others pale, light brown with pits on front or shiny yellow-orange surface without pits on back.</p><fig id="F4" position="float" orientation="portrait"><object-id xmlns:xlink="http://www.w3.org/1999/xlink" content-type="doi" xlink:type="simple">10.3897/zookeys.1031.57836.figure4</object-id><object-id xmlns:xlink="http://www.w3.org/1999/xlink" content-type="arpha" xlink:type="simple">A5AD5E09-1258-5999-A389-234B611F2E7F</object-id><label>Figure 4.</label><caption><p>Males of <italic><tp:taxon-name><tp:taxon-name-part taxon-name-part-type="genus" reg="Anthidiellum">Anthidiellum</tp:taxon-name-part> <tp:taxon-name-part taxon-name-part-type="species" reg="phuchongensis">phuchongensis</tp:taxon-name-part></tp:taxon-name></italic> sp. nov. holotype (BSRU-AB-0161) (left) and <italic><tp:taxon-name><tp:taxon-name-part taxon-name-part-type="genus" reg="Anthidiellum">A.</tp:taxon-name-part> <tp:taxon-name-part taxon-name-part-type="species" reg="ignotum">ignotum</tp:taxon-name-part></tp:taxon-name></italic> Engel, 2009 (BSRU-AA-6707) (right) <bold>A, B</bold> dorsal habitus <bold>C, E</bold> lateral habitus <bold>D, F</bold> metasoma <bold>G, H</bold> face. Scale bars: 2 mm (<bold>A, B, C, E</bold>) or 1 mm (<bold>D, F, G, H</bold>).</p></caption><graphic xmlns:xlink="http://www.w3.org/1999/xlink" xlink:href="zookeys-1031-161-g004.jpg" position="float" orientation="portrait" xlink:type="simple" id="oo_532065.jpg"><uri content-type="original_file" xlink:type="simple">https://binary.pensoft.net/fig/532065</uri></graphic></fig><fig id="F5" position="float" orientation="portrait"><object-id xmlns:xlink="http://www.w3.org/1999/xlink" content-type="doi" xlink:type="simple">10.3897/zookeys.1031.57836.figure5</object-id><object-id xmlns:xlink="http://www.w3.org/1999/xlink" content-type="arpha" xlink:type="simple">F74CD8AF-D29B-576A-BC9A-698B82C93D62</object-id><label>Figure 5.</label><caption><p>Genitalia and terminalia of male <italic><tp:taxon-name><tp:taxon-name-part taxon-name-part-type="genus" reg="Anthidiellum">Anthidiellum</tp:taxon-name-part> <tp:taxon-name-part taxon-name-part-type="species" reg="phuchongensis">phuchongensis</tp:taxon-name-part></tp:taxon-name></italic> sp. nov. holotype (BSRU-AB-0161) (left) and <italic><tp:taxon-name><tp:taxon-name-part taxon-name-part-type="genus" reg="Anthidiellum">A.</tp:taxon-name-part> <tp:taxon-name-part taxon-name-part-type="species" reg="ignotum">ignotum</tp:taxon-name-part></tp:taxon-name></italic> Engel, 2009 (BSRU-AA-6707) (right) <bold>A, B</bold> S3 <bold>C, D</bold> S4 <bold>E, F</bold> S5 <bold>G, H</bold> S6 <bold>I, J</bold> S7 <bold>K, L</bold> S8 <bold>M, N</bold> genitalia in dorsal habitus. Scale bars: 0.5 mm.</p></caption><graphic xmlns:xlink="http://www.w3.org/1999/xlink" xlink:href="zookeys-1031-161-g005.jpg" position="float" orientation="portrait" xlink:type="simple" id="oo_532066.jpg"><uri content-type="original_file" xlink:type="simple">https://binary.pensoft.net/fig/532066</uri></graphic></fig><p><bold><italic>Mesosoma</italic>.</bold> Covered with golden hairs. Pronotum orange, with black median stripe on anterior surface. Pronotal lobe orange, strongly carinate to lamellate. Scutum red-orange, with large black longitudinal median stripe, with two paramedial black stripes not reaching anterior and lateral margins. Scutellum yellow-orange, large, margin with median notch, median with orange area. Axilla yellow-orange. Tegula dark-brownish with anterior orange mark, somewhat translucent, with dark brown to black median mark on margin, dorsolaterally connected to inner circular mark. Metanotum orange. Propodeum extensively black except lateral orange area around propodeal spiracle. Mesepisternum anterior surface ventrally black, with orange area around lower part of inner margin. Lateral surface orange with dorsal black spots. Metepisternum without black mark except ventral stripe between midleg and hindleg.</p><p><bold><italic>Wings</italic>.</bold> Forewing subhyaline, basally infuscated. Second recurrent vein distally joining to 2<sup>nd</sup> submarginal crossvein.</p><p><bold><italic>Legs</italic>.</bold> Overall brown-orange, darker on inner surfaces of all tibia and tarsi of midlegs and hindlegs. Foreleg somewhat darker at basitarsus and nearby tarsi. Anterior surfaces of femur and tibia of foreleg yellow-orange, exposing shiny glabrous area. Black part infused on upper part of hind coxa and small lower mark. Hair copperish-gold with black intermix on foreleg, black on midlegs and hindlegs, becoming lighter on apical tarsi, copperish-white fringe on the ventral surfaces of coxa and trochanter. Claw yellow-orange, black on both apical and subapical teeth.</p><p><bold><italic>Metasoma</italic>.</bold> Orange with black apical band on T1–T5. T4–T5 black stripes dimmed. T6 rounded, overall orangish and lighter at apical border. T7 small, barely exposed, with acute median tooth. Hair bright gold except black on T2, T3 and lateral of T1 and T4. Sternites overall orangish, with white, dense, plumose pubescens laterally on S3–S5. S1 orangish with two lateral dark brown patches, median carina black. S2 with dark brown patches separated at median. S3 with a pair of minute dark brown patches. S4 gradulus complete, margin truncate, produced as thin transparent lobe, medially emarginated, middle of margin with three small black teeth. S5 margin black, with wide U-shaped emargination lined with a black comb of 92 blunt teeth. S6 margin produced as widely rounded lobe. S7 very narrow, with small rounded lateral lobe. S8 inverted Y-shape, basal margin strongly truncate. Apical lamina of gonoforceps enlarged, bilobed, outer lobe with prominent inner angular connected to dorsolateral carina (in <tp:taxon-name><tp:taxon-name-part taxon-name-part-type="genus" reg="Anthidiellum">A.</tp:taxon-name-part> (<tp:taxon-name-part taxon-name-part-type="subgenus" reg="Ranthidiellum">R.</tp:taxon-name-part>) <tp:taxon-name-part taxon-name-part-type="species" reg="ignotum">ignotum</tp:taxon-name-part></tp:taxon-name>, this angle is absent).</p><p><bold>Female paratype</bold> (as in male except noted): Body length 8.2–9 (± 0.31) mm, head width 3.3–3.55 (± 0.05) mm, intertegular distance 2.5–2.8 (± 0.11) mm, wingspan 18.5–19.9 (± 0.58) mm.</p><p><bold><italic>Head</italic>.</bold> Overall, sparsely covered with copperish-gold hair. Maculation more distinct than in male, mark on supraclypeal area expressed as three marginal black dots in paratypes (Fig. <xref ref-type="fig" rid="F3">3C</xref>), fully black inverted heart-shape mark in BSRU-AA-6936. Mandible orange and slightly reddish at apex, extensive black margin on outer ridge. Apex conspicuously broader than base, teeth black, tridentate, with large acute tooth at apex.</p><p><bold><italic>Mesosoma</italic>.</bold> Covered with sparse copperish-gold hairs. Tegula brown-orange, with darker area at mesad. Mesepisternum black mark extended to dorsal half of anterior surfaces. Metepisternum orange with some black on anterior and posterodorsal margin.</p><p><bold><italic>Legs</italic>.</bold> Foreleg orangish, hair copperish-gold, becoming dark brown to black apically. Midleg and hindleg orange on coxa, femur, and trochanter. The rest of midleg, except apical of tarsi, darker to brown. Hindleg dark red-brown on apical of femur, tibia, and basitarsus. Hairs copperish-gold on coxa, trochanter and apical of tarsi, dark brown to black on the rest.</p><p><bold><italic>Metasoma</italic>.</bold> Orange with distinct black apical band on all terga, except T6. T6 obtuse. Sternite dark brown to black. Scopa yellow-gold, pale white laterally.</p></tp:treatment-sec><tp:treatment-sec sec-type="etymology" id="SECID0ED1AE"><title>Etymology.</title><p>The name is given to the <abbrev xmlns:xlink="http://www.w3.org/1999/xlink" content-type="institution" xlink:title="Phu Chong Na Yoy National Park" id="ABBRID0EJ1AE" xlink:type="simple">PCNYNP</abbrev>, Ubon Ratchathani Province, where both the holotype and paratype were collected.</p></tp:treatment-sec><tp:treatment-sec sec-type="Floral association" id="SECID0EO1AE"><title>Floral association.</title><p><tp:taxon-name><tp:taxon-name-part taxon-name-part-type="family">Dipterocarpaceae</tp:taxon-name-part></tp:taxon-name>. It is evident that <italic><tp:taxon-name><tp:taxon-name-part taxon-name-part-type="genus" reg="Anthidiellum">A.</tp:taxon-name-part> <tp:taxon-name-part taxon-name-part-type="species" reg="phuchongensis">phuchongensis</tp:taxon-name-part></tp:taxon-name></italic> utilized resins of <italic><tp:taxon-name><tp:taxon-name-part taxon-name-part-type="genus" reg="Dipterocarpus">Dipterocarpus</tp:taxon-name-part> <tp:taxon-name-part taxon-name-part-type="species" reg="obtusifolius">obtusifolius</tp:taxon-name-part></tp:taxon-name></italic> Teijsm. ex Miq., a dominant plant in the area.</p></tp:treatment-sec><tp:treatment-sec sec-type="Bee kleptoparasites" id="SECID0EP2AE"><title>Bee kleptoparasites.</title><p><italic><tp:taxon-name><tp:taxon-name-part taxon-name-part-type="genus" reg="Stelis">Stelis</tp:taxon-name-part> <tp:taxon-name-part taxon-name-part-type="species" reg="flavofuscinular">flavofuscinular</tp:taxon-name-part></tp:taxon-name></italic> sp. nov. (see below).</p></tp:treatment-sec><tp:treatment-sec sec-type="remarks" id="SECID0EA3AE"><title>Remarks.</title><p>One <tp:taxon-name><tp:taxon-name-part taxon-name-part-type="genus" reg="Anthidiellum">A.</tp:taxon-name-part> (<tp:taxon-name-part taxon-name-part-type="subgenus" reg="Ranthidiellum">R.</tp:taxon-name-part>) <tp:taxon-name-part taxon-name-part-type="species" reg="phuchongensis">phuchongensis</tp:taxon-name-part></tp:taxon-name> female (BSRU-AA-6936) differs from the other paratypes in the black maculation, especially on the frons, which appeared as an inverted heart-shape, and the overall coloration was superficially darker than the other paratypes. These black extension markings are somewhat similar in female <tp:taxon-name><tp:taxon-name-part taxon-name-part-type="genus" reg="Anthidiellum">A.</tp:taxon-name-part> (<tp:taxon-name-part taxon-name-part-type="subgenus" reg="Ranthidiellum">R.</tp:taxon-name-part>) <tp:taxon-name-part taxon-name-part-type="species" reg="ignotum">ignotum</tp:taxon-name-part></tp:taxon-name> (see Fig. <xref ref-type="fig" rid="F2">2</xref>).</p></tp:treatment-sec><tp:treatment-sec><!--Section generated to contain objects referenced in tp:taxon-treatment.--><fig id="F2" position="float" orientation="portrait"><object-id xmlns:xlink="http://www.w3.org/1999/xlink" content-type="doi" xlink:type="simple">10.3897/zookeys.1031.57836.figure2</object-id><object-id xmlns:xlink="http://www.w3.org/1999/xlink" content-type="arpha" xlink:type="simple">FC215C4A-4876-51CD-B5B0-AE6E9A7E358B</object-id><label>Figure 2.</label><caption><p>Female <italic><tp:taxon-name><tp:taxon-name-part taxon-name-part-type="genus" reg="Anthidiellum">Anthidiellum</tp:taxon-name-part> <tp:taxon-name-part taxon-name-part-type="species" reg="ignotum">ignotum</tp:taxon-name-part></tp:taxon-name></italic> Engel, 2009 <bold>A, B</bold> lateral habitus and mesosoma of the “less melanized” individual (BSRU-AA-1250) <bold>C, D</bold> lateral habitus and mesosoma of an individual with a black scutellum mark (BSRU-AA-6709) <bold>E</bold> female faces and metasoma, showing variations of black infused stigma. From left to right: BSRU-AA-2668, 1250, 1249, 6708, 6709, and <named-content xmlns:xlink="http://www.w3.org/1999/xlink" content-type="dwc:institutional_code" xlink:type="simple">CMU</named-content>-0013. Scale bars: 2 mm (<bold>A, B</bold>) or 1 mm (<bold>C, D</bold>).</p></caption><graphic xmlns:xlink="http://www.w3.org/1999/xlink" xlink:href="zookeys-1031-161-g002.jpg" position="float" orientation="portrait" xlink:type="simple" id="oo_532063.jpg"><uri content-type="original_file" xlink:type="simple">https://binary.pensoft.net/fig/532063</uri></graphic></fig></tp:treatment-sec></tp:taxon-treatment>
