# Supplementary material for: The resin bee subgenus Ranthidiellum in Thailand (Megachilidae, Anthidiini): nesting biology, cleptoparasitism by Stelis, and new species
Source: Zookeys. 2021 Apr 15;1031:161–82. doi: 10.3897/zookeys.1031.57836 (PMC8062381; doi:10.3897/zookeys.1031.57836)
Supplement: XML Treatment for Subgenus Malanthidium [file zookeys.1031.57836-treatment4.xml]

<!DOCTYPE tp:taxon-treatment
  PUBLIC "-//TaxonX//DTD Taxonomic Treatment Publishing DTD v0 20100105//EN" "tax-treatment-NSO.dtd">
<tp:taxon-treatment xmlns:tp="http://www.plazi.org/taxpub"><tp:treatment-meta><kwd-group><label>Taxon classification</label><kwd><named-content xmlns:xlink="http://www.w3.org/1999/xlink" content-type="kingdom">Animalia</named-content></kwd><kwd><named-content xmlns:xlink="http://www.w3.org/1999/xlink" content-type="order">Hymenoptera</named-content></kwd><kwd><named-content xmlns:xlink="http://www.w3.org/1999/xlink" content-type="family">Megachilidae</named-content></kwd></kwd-group><mixed-citation publication-type="journal"><person-group><name><surname>Nalinrachatakan</surname><given-names>Pakorn</given-names></name><name><surname>Traiyasut</surname><given-names>Prapun</given-names></name><name><surname>Khongnak</surname><given-names>Anupong</given-names></name><name><surname>Muangkam</surname><given-names>Manop</given-names></name><name><surname>Ascher</surname><given-names>John S.</given-names></name><name><surname>Warrit</surname><given-names>Natapot</given-names></name></person-group><article-title>The resin bee subgenus <tp:taxon-name><tp:taxon-name-part taxon-name-part-type="genus" reg="Anthidiellum"/><tp:taxon-name-part taxon-name-part-type="subgenus" reg="Ranthidiellum">Ranthidiellum</tp:taxon-name-part></tp:taxon-name> in Thailand (<tp:taxon-name><tp:taxon-name-part taxon-name-part-type="family">Megachilidae</tp:taxon-name-part></tp:taxon-name>, <tp:taxon-name><tp:taxon-name-part taxon-name-part-type="tribe">Anthidiini</tp:taxon-name-part></tp:taxon-name>): nesting biology, cleptoparasitism by <italic><tp:taxon-name><tp:taxon-name-part taxon-name-part-type="genus" reg="Stelis">Stelis</tp:taxon-name-part></tp:taxon-name></italic>, and new species</article-title><source>Zookeys</source><day>15</day><month>4</month><year>2021</year><volume>1031</volume><fpage>161</fpage><lpage>182</lpage><pub-id pub-id-type="doi">10.3897/zookeys.1031.57836</pub-id></mixed-citation></tp:treatment-meta><tp:nomenclature><tp:taxon-name><object-id xmlns:xlink="http://www.w3.org/1999/xlink" content-type="arpha" xlink:type="simple">7E310056-B8FE-5E6B-91F5-C77C89A32622</object-id>
              <tp:taxon-name-part taxon-name-part-type="infraspecific-rank">Subgenus</tp:taxon-name-part>
              <tp:taxon-name-part taxon-name-part-type="subgenus" reg="Malanthidium">Malanthidium</tp:taxon-name-part>
            </tp:taxon-name><tp:taxon-authority>Pasteels, 1969</tp:taxon-authority><tp:nomenclature-citation-list><tp:nomenclature-citation><tp:taxon-name>
                  <tp:taxon-name-part taxon-name-part-type="genus" reg="Malanthidium">Malanthidium</tp:taxon-name-part>
                </tp:taxon-name><comment>Pasteels, 1969: 26. Type species: <tp:taxon-name><tp:taxon-name-part taxon-name-part-type="genus" reg="Anthidium">Anthidium</tp:taxon-name-part> <tp:taxon-name-part taxon-name-part-type="species" reg="malaccense">malaccense</tp:taxon-name-part></tp:taxon-name> Friese, 1914, by original designation.</comment></tp:nomenclature-citation></tp:nomenclature-citation-list></tp:nomenclature><tp:treatment-sec sec-type="remarks" id="SECID0EJ6AE"><title>Remarks.</title><p><italic><tp:taxon-name><tp:taxon-name-part taxon-name-part-type="genus" reg="Malanthidium">Malanthidium</tp:taxon-name-part></tp:taxon-name></italic> has an elongated body form, resembling most <italic><tp:taxon-name><tp:taxon-name-part taxon-name-part-type="genus" reg="Euaspis">Euaspis</tp:taxon-name-part></tp:taxon-name></italic> species, and is of moderate size (8–11 mm). Only males are known. Straight subantennal suture; mandible tridentate; preoccipital margin rounded; omaulus carinated but not reaching ventral rim; distinct postero-lateral hook on axilla; scutellum large, rounded, and protruding posteriorly to overhang propodeum; wing dark brown to black; 2<sup>nd</sup> recurrent vein enters distal to 2<sup>nd</sup> submarginal crossvein; T6 margin with conspicuous border; S1 premarginal carina strong; S7 ventral surface smooth, margin with small median tooth.</p></tp:treatment-sec></tp:taxon-treatment>
